# Supplementary material for: Photoredox Catalyzed Dealkylative Aromatic Halogen Substitution with Tertiary Amines
Source: Molecules. 2021 Jun 1;26(11):3323. doi: 10.3390/molecules26113323 (PMC8199326; doi:10.3390/molecules26113323)
Supplement: Supplementary file 1 [file molecules-26-03323-s001.zip]

Archive with 1 entries (1 files):
- molecules-1223021-supplementary.pdf
